# Supplementary material for: Rational Design of Profile HMMs for Sensitive and Specific Sequence Detection with Case Studies Applied to Viruses, Bacteriophages, and Casposons
Source: Viruses. 2023 Feb 13;15(2):519. doi: 10.3390/v15020519 (PMC9966878; doi:10.3390/v15020519)
Supplement: Supplementary file 1 [file viruses-15-00519-s001.zip]

Archive with 1 entries (1 files):
- Oliveira et al. - Supplementary Material - Viruses final version.pdf
